# Supplementary material for: Effect of Anesthesia/Surgery on Gut Microbiota and Fecal Metabolites and Their Relationship With Cognitive Dysfunction
Source: Front Syst Neurosci. 2021 Aug 17;15:655695. doi: 10.3389/fnsys.2021.655695 (PMC8416053; doi:10.3389/fnsys.2021.655695)
Supplement: Supplementary file 1 [file Table_1.xlsx]

## Sheet: pos
ID	Metabolite	Baseline_mean	Post_A+S_mean	ratio	P.value	VIP	KEGG
M118T62	Valine	162619	393132	2.41751	0.00710585	1.12016	C00183
M132T55	N-Methylhydantoin	35386.8	69240.8	2.20027	0.000300916	1.22197	C02565
M133T55	Asparagine	1678.43	3169.01	2.10412	6.98792e-05	1.19222	C00152
M139T62	4-Imidazoleacrylic acid	11560.1	60540.6	5.14802	8.07053e-09	1.83613	C00785
M140T62	6-Hydroxynicotinic acid	1103.8	4296.53	4.87621	1.73443e-05	1.80972	C01020
M146T147	3-Formylindole	16711	3401.52	0.470151	0.00193801	1.20032	C08493
M148T53	Glutamic acid	26174.5	117171	3.92825	0.00588109	1.61062	C00025
M150T68	Methionine	80900.4	184896	2.23845	0.00404929	1.11803	C00073
M165T141	3-Hydroxycinnamic acid	3785.36	294.423	0.38018	0.00589289	1.30817	C12621
M169T63	Uric acid	1679.39	7146.06	6.2083	1.43834e-05	1.92255	C00366
M173T55	Sulfanilamide	22002.4	8202.82	0.400865	0.000433795	1.47799	C07458
M174T148	Quinaldic acid	12082.6	3645.18	0.293643	1.62172e-05	1.51589	C06325
M188T138	Atrazine-desethyl	141710	321918	2.07762	0.00567386	1.05099	C06559
M190T142	Kynurenic acid	38943.4	10399.1	0.23313	5.18602e-06	1.7686	C01717
M192T148	N-Acetyl-L-methionine	33228.9	9104.93	0.282044	7.65682e-06	1.56601	C02712
M195T154	trans-Ferulic acid	42408.3	2863.06	0.0422386	3.45791e-05	2.42179	C01494
M214T148	5-Hydroxyindole-3-acetic acid	7843.2	2382.54	0.255092	0.000476866	1.6319	C05635
M227T138	L-Tryptophan	1755.01	3639.15	2.61983	2.11276e-06	1.36788	C00078
M255T247	cis-9-Hexadecenoic acid	1083.6	8211.44	7.22752	0.00777188	1.60445	C08362
M265T59	Thiamine	14392.4	3073.79	0.266073	0.00104397	1.64159	C00378
M287T357	13-cis Retinol	1476.19	8291.29	7.79674	0.000774836	1.81162	C19962
M310T66	Methadone	3779.63	217.938	0.197645	0.00567498	1.51095	C07163
M316T66	Flusilazole	3045.42	1345.75	0.397399	0.00101287	1.31636	C18733
M345T472	Batyl alcohol	1757.41	7834.74	3.43888	0.0002446	1.40115	C13858
M349T140	Enalaprilat	2787.01	6565.43	2.99476	0.000347826	1.35967	C06977
M471T194	Glycyrrhetinic acid	12709.6	4633.75	0.287749	0.00542716	1.45351	C02283
M473T190	Maslinic acid	8310.41	1795.64	0.188324	0.000289174	1.80733	C16939
M475T247	Soyasapogenol A	7673.56	3063.48	0.212727	0.00251407	1.80474	C17419
M482T295	LysoPE 18:0	6205.01	1522.85	0.252472	0.0016274	1.46706	C04438
M496T140	PC 15:0; PC(2:0/13:0)	36667.7	7429.96	0.238381	0.00273421	2.03842	C00157
M522T260	LysoPC 18:1	1643.44	787.432	0.227057	0.00298975	1.5112	C04230
M162T142	2-Indolecarboxylic acid	25265.4	10906	0.430728	1.53356e-05	1.35459	null
