# Supplementary material for: Effect of Anesthesia/Surgery on Gut Microbiota and Fecal Metabolites and Their Relationship With Cognitive Dysfunction
Source: Front Syst Neurosci. 2021 Aug 17;15:655695. doi: 10.3389/fnsys.2021.655695 (PMC8416053; doi:10.3389/fnsys.2021.655695)
Supplement: Supplementary file 2 [file Table_2.xlsx]

## Sheet: Sheet1
ID	MS2-Metabolite	Baseline_mean	Post_A+S_mean	ratio	P.value	VIP	KEGG
M118T52	L-Threonine	20685.1	799.302	0.224152	0.0010853	1.85938	C00188
M119T231	4-Methylbenzaldehyde	7938.51	4321.58	0.254953	0.00122568	1.72173	C06758
M121T228	3-Ethylphenol	13160.8	3577.21	0.0920963	0.00159016	2.43078	C14386
M128T53	Pyroglutamic acid	2070.04	11115.1	2.77074	0.000260032	1.5857	C01879
M131T55	L-Asparagine	13430	4788.02	0.499661	0.00746141	1.27392	C00152
M132T52	Aspartate	8992.97	50751.3	3.73561	0.00216875	1.74719	C00049
M137T62	4-Imidazoleacrylic acid	963.566	7334.81	6.74836	1.03214e-06	2.11332	C00785
M138T186_1	3-Hydroxypicolinic acid	13409.1	1972.73	0.138145	0.00568473	1.78136	C18620
M146T53	L-Glutamic acid	17775.3	68842.3	2.86018	0.00095975	1.60883	C00025
M148T94	Racemethionine	2169.78	11045.5	3.98655	0.00696343	1.53114	C01733
M149T57	Glyceraldehyde	105388	15817.9	0.18458	9.54581e-07	2.07469	C02154
M153T167	Protocatechuic acid	19375.5	5103.31	0.2311	0.00107072	1.67419	C00230
M162T187	4-Oxo-1-(3-pyridyl)-1-butanone	23646.8	12061.6	0.427665	3.46883e-05	1.41978	C19567
M165T232	Phenyllactic acid	367021	126898	0.295187	0.00713223	1.62083	C01479
M167T63	Uric acid	2661.46	37082.7	16.502	4.56744e-07	2.56679	C00366
M169T123	Gallic acid	1714.65	502.73	0.21533	0.00316724	2.05145	C01424
M175T56	Vitamin C	9657.02	2931.28	0.236748	0.00333149	1.70528	C00072
M179T197	Caffeic acid	6361.67	2787.55	0.319164	0.00103157	1.53018	C01481
M181T54	meso-Erythritol	14148.9	2381.98	0.313235	0.0101155	1.55172	C00503
M188T182	Kynurenic acid	20503.9	3347.61	0.111613	1.0969e-05	2.3646	C01717
M190T184	N-Acetyl-L-methionine	7269.92	30617.2	3.5509	5.39369e-06	1.72612	C02712
M190T213	5-Hydroxyindole-3-acetic acid	98950.5	28786.6	0.285132	0.000150929	1.69313	C05635
M193T232	3-Hydroxy-4-methoxycinnamic acid	129259	10036.5	0.0585297	9.56523e-05	2.49196	C10470
M201T270	Sebacic acid	10637.3	3040.85	0.240251	0.000140393	1.74876	C08277
M203T172	Tryptophan	90022.5	235075	2.40227	0.00731144	1.25765	C00078
M211T228	4-Hydroxyphenyl-2-propionic acid	7947.02	1403.78	0.131967	0.000846635	2.02474	C03080
M221T59	Flavone	5829	2628.5	0.448364	0.0006595	1.35451	C10043
M229T213	Dodecanedioic acid	16951	421.812	0.0244012	3.57148e-07	2.96406	C02678
M243T96	Uridine	1586.84	13129.6	6.16376	0.00910958	1.63256	C00299
M255T472	Palmitic acid	770.822	1229.58	2.19754	0.00190674	1.06589	C00249
M267T109	Inosine	921.006	2981.46	3.2555	0.00404151	1.39227	C00294
M267T261	N-(p-Hydroxyphenethyl)actinidine	4516.78	687.636	0.0918339	2.16786e-05	2.39457	C09984
M273T223	Traumatic acid	1638.37	778.655	0.464266	0.000280225	1.32864	C16308
M281T479	Oleic acid	4450.66	15075.5	2.25243	0.00121458	1.28931	C00712
M285T319	Hexadecanedioic acid	4874.97	1600.03	0.397669	0.00118322	1.33974	C19615
M301T263	Enterodiol	3611.46	830.545	0.130816	0.000440047	2.06669	C18166
M301T425	Retinyl ester	4235.54	20633.5	3.64266	0.0051954	1.51572	C02075
M327T434_2	Docosahexaenoic acid	26969.8	217824	5.92866	0.00236876	1.7962	C06429
M349T375	Pregnanetriolone	2338.21	687.85	0.35928	7.22896e-07	1.58285	C15368
M401T72	Sucrose	16276.7	1883.98	0.152984	3.6473e-06	2.11068	C00089
M503T94	Maltotriose	6721.88	1738.02	0.335445	0.000135084	1.52543	C01835
M564T375	LysoPC 18:2	3978.66	446.964	0.0820678	0.00365235	2.04959	C04230
M566T397	LysoPC 18:1	2872.52	1052.81	0.206398	0.00162995	1.69678	C04230
